# Supplementary material for: Development of S Haplotype-Specific Markers to Identify Genotypes of Self-Incompatibility in Radish (Raphanus sativus L.)
Source: Plants (Basel). 2024 Mar 4;13(5):725. doi: 10.3390/plants13050725 (PMC10934505; doi:10.3390/plants13050725)
Supplement: Supplementary file 1 [file plants-13-00725-s001.zip]

Archive with 3 entries (3 files):
- Supplementary Figure.pdf
- Supplementary Table.pdf
- Table S4. Nucleotide sequences of S allales.xlsx
